# Supplementary material for: Epidermal Barrier Function and Skin Homeostasis in Atopic Dermatitis: The Impact of Age
Source: Life (Basel). 2022 Jan 17;12(1):132. doi: 10.3390/life12010132 (PMC8779900; doi:10.3390/life12010132)
Supplement: Supplementary file 1 [file life-12-00132-s001.zip]

Archive with 1 entries (1 files):
- life-1528964-supplementary.pdf
